# Supplementary material for: Enhancing Detection of Feline Chronic Kidney Disease Through Smart Litter Box Monitoring
Source: Animals (Basel). 2026 Apr 25;16(9):1319. doi: 10.3390/ani16091319 (PMC13162653; doi:10.3390/ani16091319)
Supplement: Supplementary file 1 [file animals-16-01319-s001.zip]

Archive with 1 entries (1 files):
- animals-4181628-supplementary.pdf
